# Supplementary material for: Prenatal Exposure to Chemical Mixtures and Inhibition among Adolescents
Source: Toxics. 2021 Nov 16;9(11):311. doi: 10.3390/toxics9110311 (PMC8619850; doi:10.3390/toxics9110311)
Supplement: Supplementary file 1 [file toxics-09-00311-s001.zip]

Archive with 1 entries (1 files):
- toxics-1437910-supplementary.pdf
